# Supplementary material for: Identification of a PAK6-Mediated MDM2/p21 Axis That Modulates Survival and Cell Cycle Control of Drug-Resistant Stem/Progenitor Cells in Chronic Myeloid Leukemia
Source: Int J Mol Sci. 2025 Jul 7;26(13):6533. doi: 10.3390/ijms26136533 (PMC12250115; doi:10.3390/ijms26136533)
Supplement: Supplementary file 1 [file ijms-26-06533-s001.zip]

Archive with 1 entries (1 files):
- ijms-3716424-supplementary.pdf
